# Supplementary material for: The Cross-Cultural Validation of Neuropsychological Assessments and Their Clinical Applications in Cognitive Behavioral Therapy: A Scoping Analysis
Source: Int J Environ Res Public Health. 2024 Aug 22;21(8):1110. doi: 10.3390/ijerph21081110 (PMC11355053; doi:10.3390/ijerph21081110)
Supplement: Supplementary file 1 [file ijerph-21-01110-s001.zip]

Archive with 1 entries (1 files):
- ijerph-3136801-supplementary.pdf
